# Supplementary material for: Synthesis and evaluation of analogues of the tuberculosis drug bedaquiline containing heterocyclic B-ring units
Source: Bioorg Med Chem Lett. 2017 Dec 1;27(23):5190–6. doi: 10.1016/j.bmcl.2017.10.042 (PMC5696560; doi:10.1016/j.bmcl.2017.10.042)
Supplement: MOL files — ZIP file containing the MOL files of the most important compounds in this article. [file mol.zip]

Archive with 8 entries (8 files):
- compound8sc.mol
- compound9sc.mol
- compound12sc.mol
- compound13sc.mol
- compound18sc.mol
- compound26sc.mol
- compound32sc.mol
- compound50sc.mol
