# Supplementary material for: Synthesis and evaluation of analogues of the tuberculosis drug bedaquiline containing heterocyclic B-ring units
Source: Bioorg Med Chem Lett. 2017 Dec 1;27(23):5190–6. doi: 10.1016/j.bmcl.2017.10.042 (PMC5696560; doi:10.1016/j.bmcl.2017.10.042)
Supplement: MOL files — ZIP file containing the MOL files of the most important compounds in this article. [file mol.zip › compound8sc.mol]

compound 8sc.mol
  ChemDraw10061711102D

 36 39  0  0  1  0  0  0  0  0999 V2000
    0.3403    0.7244    0.0000 C   0  0  0  0  0  0  0  0  0  0  0  0
    0.3403   -0.1023    0.0000 C   0  0  0  0  0  0  0  0  0  0  0  0
   -0.3737   -0.5073    0.0000 C   0  0  0  0  0  0  0  0  0  0  0  0
    1.0543   -0.5073    0.0000 C   0  0  0  0  0  0  0  0  0  0  0  0
    1.0042    1.2087    0.0000 C   0  0  0  0  0  0  0  0  0  0  0  0
   -0.3737   -1.3340    0.0000 C   0  0  0  0  0  0  0  0  0  0  0  0
   -1.0876   -1.7474    0.0000 N   0  0  0  0  0  0  0  0  0  0  0  0
    0.7537    1.9979    0.0000 S   0  0  0  0  0  0  0  0  0  0  0  0
   -0.3278    1.2087    0.0000 C   0  0  0  0  0  0  0  0  0  0  0  0
    2.2943   -1.2296    0.0000 N   0  0  0  0  0  0  0  0  0  0  0  0
   -1.0876   -0.0939    0.0000 C   0  0  0  0  0  0  0  0  0  0  0  0
    1.4676   -1.2296    0.0000 C   0  0  0  0  0  0  0  0  0  0  0  0
   -0.0731    1.9979    0.0000 C   0  0  0  0  0  0  0  0  0  0  0  0
    1.7683   -0.1023    0.0000 C   0  0  0  0  0  0  0  0  0  0  0  0
   -1.8016   -0.5073    0.0000 C   0  0  0  0  0  0  0  0  0  0  0  0
   -1.8016   -1.3340    0.0000 C   0  0  0  0  0  0  0  0  0  0  0  0
    2.7077   -1.9436    0.0000 C   0  0  0  0  0  0  0  0  0  0  0  0
   -2.5156   -0.0939    0.0000 C   0  0  0  0  0  0  0  0  0  0  0  0
   -2.5156   -1.7474    0.0000 C   0  0  0  0  0  0  0  0  0  0  0  0
    2.4822   -0.5073    0.0000 C   0  0  0  0  0  0  0  0  0  0  0  0
    1.0543    0.3111    0.0000 O   0  0  0  0  0  0  0  0  0  0  0  0
    0.3403   -1.7474    0.0000 O   0  0  0  0  0  0  0  0  0  0  0  0
   -3.2338   -0.5073    0.0000 C   0  0  0  0  0  0  0  0  0  0  0  0
    3.1962   -0.1023    0.0000 N   0  0  0  0  0  0  0  0  0  0  0  0
   -3.2338   -1.3340    0.0000 C   0  0  0  0  0  0  0  0  0  0  0  0
   -3.9478   -0.1023    0.0000 Br  0  0  0  0  0  0  0  0  0  0  0  0
    1.7933    0.9582    0.0000 C   0  0  0  0  0  0  0  0  0  0  0  0
    3.5344   -1.9436    0.0000 O   0  0  0  0  0  0  0  0  0  0  0  0
    1.0543   -1.9436    0.0000 C   0  0  0  0  0  0  0  0  0  0  0  0
   -0.5616    2.6618    0.0000 C   0  0  0  0  0  0  0  0  0  0  0  0
    1.4676   -2.6618    0.0000 C   0  0  0  0  0  0  0  0  0  0  0  0
    2.2943   -2.6618    0.0000 C   0  0  0  0  0  0  0  0  0  0  0  0
    3.9102   -0.5073    0.0000 C   0  0  0  0  0  0  0  0  0  0  0  0
    3.1962    0.7244    0.0000 C   0  0  0  0  0  0  0  0  0  0  0  0
    0.3403   -2.5741    0.0000 C   0  0  0  0  0  0  0  0  0  0  0  0
    3.9478   -2.6575    0.0000 C   0  0  0  0  0  0  0  0  0  0  0  0
  2  1  1  1      
  3  2  1  0      
  4  2  1  0      
  5  1  2  0      
  6  3  1  0      
  7  6  2  0      
  8  5  1  0      
  9  1  1  0      
 10 12  1  0      
 11  3  2  0      
 12  4  1  0      
 13  9  2  0      
 14  4  1  0      
 15 11  1  0      
 16 15  1  0      
 17 10  2  0      
 18 15  2  0      
 19 16  2  0      
 20 14  1  0      
  4 21  1  6      
 22  6  1  0      
 23 18  1  0      
 24 20  1  0      
 25 23  2  0      
 26 23  1  0      
 27  5  1  0      
 28 17  1  0      
 29 12  2  0      
 30 13  1  0      
 31 29  1  0      
 32 31  2  0      
 33 24  1  0      
 34 24  1  0      
 35 22  1  0      
 36 28  1  0      
 13  8  1  0      
  7 16  1  0      
 32 17  1  0      
 19 25  1  0      
M  END
