# Supplementary material for: Synthesis and evaluation of analogues of the tuberculosis drug bedaquiline containing heterocyclic B-ring units
Source: Bioorg Med Chem Lett. 2017 Dec 1;27(23):5190–6. doi: 10.1016/j.bmcl.2017.10.042 (PMC5696560; doi:10.1016/j.bmcl.2017.10.042)
Supplement: MOL files — ZIP file containing the MOL files of the most important compounds in this article. [file mol.zip › compound9sc.mol]

compound 9sc.mol
  ChemDraw10061711112D

 35 38  0  0  1  0  0  0  0  0999 V2000
    0.3632    1.0811    0.0000 C   0  0  0  0  0  0  0  0  0  0  0  0
    0.3632    0.2546    0.0000 C   0  0  0  0  0  0  0  0  0  0  0  0
   -0.3506   -0.1586    0.0000 C   0  0  0  0  0  0  0  0  0  0  0  0
   -0.3131    1.5612    0.0000 S   0  0  0  0  0  0  0  0  0  0  0  0
    1.0769   -0.1586    0.0000 C   0  0  0  0  0  0  0  0  0  0  0  0
   -0.3506   -0.9851    0.0000 C   0  0  0  0  0  0  0  0  0  0  0  0
   -1.0644   -1.3984    0.0000 N   0  0  0  0  0  0  0  0  0  0  0  0
    1.0268    1.5612    0.0000 C   0  0  0  0  0  0  0  0  0  0  0  0
   -0.0543    2.3459    0.0000 C   0  0  0  0  0  0  0  0  0  0  0  0
    0.7722    2.3459    0.0000 C   0  0  0  0  0  0  0  0  0  0  0  0
   -1.0644    0.2546    0.0000 C   0  0  0  0  0  0  0  0  0  0  0  0
    1.7907    0.2546    0.0000 C   0  0  0  0  0  0  0  0  0  0  0  0
    1.4860   -0.8724    0.0000 C   0  0  0  0  0  0  0  0  0  0  0  0
   -1.7782   -0.1586    0.0000 C   0  0  0  0  0  0  0  0  0  0  0  0
   -1.7782   -0.9851    0.0000 C   0  0  0  0  0  0  0  0  0  0  0  0
    1.0519   -1.5737    0.0000 C   0  0  0  0  0  0  0  0  0  0  0  0
   -2.4962    0.2546    0.0000 C   0  0  0  0  0  0  0  0  0  0  0  0
   -2.4962   -1.3984    0.0000 C   0  0  0  0  0  0  0  0  0  0  0  0
    2.5045   -0.1586    0.0000 C   0  0  0  0  0  0  0  0  0  0  0  0
    1.0769    0.6679    0.0000 O   0  0  0  0  0  0  0  0  0  0  0  0
    0.3632   -1.3984    0.0000 O   0  0  0  0  0  0  0  0  0  0  0  0
   -3.2100   -0.1586    0.0000 C   0  0  0  0  0  0  0  0  0  0  0  0
    3.2183    0.2546    0.0000 N   0  0  0  0  0  0  0  0  0  0  0  0
    1.4526   -2.3000    0.0000 C   0  0  0  0  0  0  0  0  0  0  0  0
   -3.2100   -0.9851    0.0000 C   0  0  0  0  0  0  0  0  0  0  0  0
   -3.9321    0.2546    0.0000 Br  0  0  0  0  0  0  0  0  0  0  0  0
    1.0268   -3.0138    0.0000 F   0  0  0  0  0  0  0  0  0  0  0  0
   -0.5385    3.0138    0.0000 C   0  0  0  0  0  0  0  0  0  0  0  0
    1.2523    3.0138    0.0000 C   0  0  0  0  0  0  0  0  0  0  0  0
    2.3125   -0.8849    0.0000 C   0  0  0  0  0  0  0  0  0  0  0  0
    2.7132   -1.6113    0.0000 C   0  0  0  0  0  0  0  0  0  0  0  0
    2.2874   -2.3208    0.0000 C   0  0  0  0  0  0  0  0  0  0  0  0
    3.2183    1.0811    0.0000 C   0  0  0  0  0  0  0  0  0  0  0  0
    3.9321   -0.1586    0.0000 C   0  0  0  0  0  0  0  0  0  0  0  0
    0.3632   -2.2206    0.0000 C   0  0  0  0  0  0  0  0  0  0  0  0
  2  1  1  1      
  3  2  1  0      
  4  1  1  0      
  5  2  1  0      
  6  3  1  0      
  7  6  2  0      
  8  1  2  0      
  9  4  1  0      
 10  8  1  0      
 11  3  2  0      
 12  5  1  0      
 13  5  1  0      
 14 11  1  0      
 15 14  1  0      
 16 13  1  0      
 17 14  2  0      
 18 15  2  0      
 19 12  1  0      
  5 20  1  6      
 21  6  1  0      
 22 17  1  0      
 23 19  1  0      
 24 16  2  0      
 25 22  2  0      
 26 22  1  0      
 27 24  1  0      
 28  9  1  0      
 29 10  1  0      
 30 13  2  0      
 31 30  1  0      
 32 31  2  0      
 33 23  1  0      
 34 23  1  0      
 35 21  1  0      
  9 10  2  0      
  7 15  1  0      
 32 24  1  0      
 18 25  1  0      
M  END
