# Supplementary material for: Synthesis and evaluation of analogues of the tuberculosis drug bedaquiline containing heterocyclic B-ring units
Source: Bioorg Med Chem Lett. 2017 Dec 1;27(23):5190–6. doi: 10.1016/j.bmcl.2017.10.042 (PMC5696560; doi:10.1016/j.bmcl.2017.10.042)
Supplement: MOL files — ZIP file containing the MOL files of the most important compounds in this article. [file mol.zip › compound12sc.mol]

compound 12sc.mol
  ChemDraw10061711122D

 35 38  0  0  1  0  0  0  0  0999 V2000
    1.2726   -0.5153    0.0000 C   0  0  0  0  0  0  0  0  0  0  0  0
    0.5591   -0.1106    0.0000 C   0  0  0  0  0  0  0  0  0  0  0  0
    0.5591    0.7156    0.0000 C   0  0  0  0  0  0  0  0  0  0  0  0
   -0.1544   -0.5153    0.0000 C   0  0  0  0  0  0  0  0  0  0  0  0
    1.6815   -1.2288    0.0000 C   0  0  0  0  0  0  0  0  0  0  0  0
   -0.1544   -1.3414    0.0000 C   0  0  0  0  0  0  0  0  0  0  0  0
   -0.8678   -1.7545    0.0000 N   0  0  0  0  0  0  0  0  0  0  0  0
   -0.1168    1.1995    0.0000 S   0  0  0  0  0  0  0  0  0  0  0  0
   -0.8678   -0.1022    0.0000 C   0  0  0  0  0  0  0  0  0  0  0  0
    1.9861   -0.1106    0.0000 C   0  0  0  0  0  0  0  0  0  0  0  0
    1.2225    1.1995    0.0000 C   0  0  0  0  0  0  0  0  0  0  0  0
    2.4951   -1.2288    0.0000 C   0  0  0  0  0  0  0  0  0  0  0  0
   -1.5855   -0.5153    0.0000 C   0  0  0  0  0  0  0  0  0  0  0  0
   -1.5855   -1.3414    0.0000 C   0  0  0  0  0  0  0  0  0  0  0  0
    0.1418    1.9881    0.0000 C   0  0  0  0  0  0  0  0  0  0  0  0
    0.9680    1.9881    0.0000 C   0  0  0  0  0  0  0  0  0  0  0  0
    2.8956   -1.9381    0.0000 N   0  0  0  0  0  0  0  0  0  0  0  0
   -2.2990   -0.1022    0.0000 C   0  0  0  0  0  0  0  0  0  0  0  0
    1.2726    0.3108    0.0000 O   0  0  0  0  0  0  0  0  0  0  0  0
   -2.2990   -1.7545    0.0000 C   0  0  0  0  0  0  0  0  0  0  0  0
    1.9819    0.7156    0.0000 C   0  0  0  0  0  0  0  0  0  0  0  0
    0.5591   -1.7545    0.0000 O   0  0  0  0  0  0  0  0  0  0  0  0
   -3.0208   -0.5153    0.0000 C   0  0  0  0  0  0  0  0  0  0  0  0
    2.6870    1.1370    0.0000 N   0  0  0  0  0  0  0  0  0  0  0  0
    2.9081   -0.5153    0.0000 O   0  0  0  0  0  0  0  0  0  0  0  0
    1.2601   -1.9381    0.0000 C   0  0  0  0  0  0  0  0  0  0  0  0
   -3.0208   -1.3414    0.0000 C   0  0  0  0  0  0  0  0  0  0  0  0
   -3.7343   -0.1106    0.0000 Br  0  0  0  0  0  0  0  0  0  0  0  0
   -0.3421    2.6515    0.0000 C   0  0  0  0  0  0  0  0  0  0  0  0
    2.4868   -2.6515    0.0000 C   0  0  0  0  0  0  0  0  0  0  0  0
    2.6870    1.9631    0.0000 C   0  0  0  0  0  0  0  0  0  0  0  0
    3.4088    0.7281    0.0000 C   0  0  0  0  0  0  0  0  0  0  0  0
    0.5591   -2.5806    0.0000 C   0  0  0  0  0  0  0  0  0  0  0  0
    3.7343   -0.5153    0.0000 C   0  0  0  0  0  0  0  0  0  0  0  0
    1.6731   -2.6432    0.0000 C   0  0  0  0  0  0  0  0  0  0  0  0
  2  1  1  0      
  2  3  1  1      
  4  2  1  0      
  5  1  1  0      
  6  4  1  0      
  7  6  2  0      
  8  3  1  0      
  9  4  2  0      
 10  1  1  0      
 11  3  2  0      
 12  5  1  0      
 13  9  1  0      
 14 13  1  0      
 15  8  1  0      
 16 11  1  0      
 17 12  2  0      
 18 13  2  0      
  1 19  1  6      
 20 14  2  0      
 21 10  1  0      
 22  6  1  0      
 23 18  1  0      
 24 21  1  0      
 25 12  1  0      
 26  5  2  0      
 27 23  2  0      
 28 23  1  0      
 29 15  1  0      
 30 35  2  0      
 31 24  1  0      
 32 24  1  0      
 33 22  1  0      
 34 25  1  0      
 35 26  1  0      
 30 17  1  0      
 15 16  2  0      
  7 14  1  0      
 20 27  1  0      
M  END
