# Supplementary material for: Synthesis and evaluation of analogues of the tuberculosis drug bedaquiline containing heterocyclic B-ring units
Source: Bioorg Med Chem Lett. 2017 Dec 1;27(23):5190–6. doi: 10.1016/j.bmcl.2017.10.042 (PMC5696560; doi:10.1016/j.bmcl.2017.10.042)
Supplement: MOL files — ZIP file containing the MOL files of the most important compounds in this article. [file mol.zip › compound13sc.mol]

compound 13sc.mol
  ChemDraw10061711122D

 36 39  0  0  1  0  0  0  0  0999 V2000
    1.0729   -0.8896    0.0000 C   0  0  0  0  0  0  0  0  0  0  0  0
    0.3604   -0.4854    0.0000 C   0  0  0  0  0  0  0  0  0  0  0  0
    0.3604    0.3396    0.0000 C   0  0  0  0  0  0  0  0  0  0  0  0
   -0.3479   -0.8896    0.0000 C   0  0  0  0  0  0  0  0  0  0  0  0
    1.4646   -1.5729    0.0000 C   0  0  0  0  0  0  0  0  0  0  0  0
   -0.3479   -1.7146    0.0000 C   0  0  0  0  0  0  0  0  0  0  0  0
   -0.3104    0.8229    0.0000 S   0  0  0  0  0  0  0  0  0  0  0  0
   -1.0646   -2.1271    0.0000 N   0  0  0  0  0  0  0  0  0  0  0  0
   -1.0646   -0.4771    0.0000 C   0  0  0  0  0  0  0  0  0  0  0  0
   -0.0604    1.6104    0.0000 C   0  0  0  0  0  0  0  0  0  0  0  0
    1.7854   -0.4854    0.0000 C   0  0  0  0  0  0  0  0  0  0  0  0
    1.0229    0.8229    0.0000 C   0  0  0  0  0  0  0  0  0  0  0  0
    2.2979   -1.5896    0.0000 C   0  0  0  0  0  0  0  0  0  0  0  0
   -1.7771   -0.8896    0.0000 C   0  0  0  0  0  0  0  0  0  0  0  0
   -1.7771   -1.7146    0.0000 C   0  0  0  0  0  0  0  0  0  0  0  0
    0.7646    1.6104    0.0000 C   0  0  0  0  0  0  0  0  0  0  0  0
    2.6896   -2.3146    0.0000 N   0  0  0  0  0  0  0  0  0  0  0  0
   -2.4979   -0.4771    0.0000 C   0  0  0  0  0  0  0  0  0  0  0  0
    1.0729   -0.0646    0.0000 O   0  0  0  0  0  0  0  0  0  0  0  0
   -2.4979   -2.1271    0.0000 C   0  0  0  0  0  0  0  0  0  0  0  0
    2.4979   -0.8896    0.0000 C   0  0  0  0  0  0  0  0  0  0  0  0
    0.3604   -2.1271    0.0000 O   0  0  0  0  0  0  0  0  0  0  0  0
   -3.2104   -0.8896    0.0000 C   0  0  0  0  0  0  0  0  0  0  0  0
    3.2104   -0.4854    0.0000 N   0  0  0  0  0  0  0  0  0  0  0  0
   -0.6479    2.1896    0.0000 O   0  0  0  0  0  0  0  0  0  0  0  0
    3.0104   -1.1771    0.0000 O   0  0  0  0  0  0  0  0  0  0  0  0
    1.0396   -2.2771    0.0000 C   0  0  0  0  0  0  0  0  0  0  0  0
   -3.2104   -1.7146    0.0000 C   0  0  0  0  0  0  0  0  0  0  0  0
   -3.9229   -0.4854    0.0000 Br  0  0  0  0  0  0  0  0  0  0  0  0
    2.2646   -3.0146    0.0000 C   0  0  0  0  0  0  0  0  0  0  0  0
    3.2104    0.3396    0.0000 C   0  0  0  0  0  0  0  0  0  0  0  0
    3.9229   -0.8896    0.0000 C   0  0  0  0  0  0  0  0  0  0  0  0
    0.3604   -2.9521    0.0000 C   0  0  0  0  0  0  0  0  0  0  0  0
   -0.6479    3.0146    0.0000 C   0  0  0  0  0  0  0  0  0  0  0  0
    3.7271   -1.5771    0.0000 C   0  0  0  0  0  0  0  0  0  0  0  0
    1.4396   -3.0021    0.0000 C   0  0  0  0  0  0  0  0  0  0  0  0
  2  1  1  0      
  2  3  1  1      
  4  2  1  0      
  5  1  1  0      
  6  4  1  0      
  7  3  1  0      
  8  6  2  0      
  9  4  2  0      
 10  7  1  0      
 11  1  1  0      
 12  3  2  0      
 13  5  2  0      
 14  9  1  0      
 15 14  1  0      
 16 12  1  0      
 17 13  1  0      
 18 14  2  0      
  1 19  1  6      
 20 15  2  0      
 21 11  1  0      
 22  6  1  0      
 23 18  1  0      
 24 21  1  0      
 25 10  1  0      
 26 13  1  0      
 27  5  1  0      
 28 23  2  0      
 29 23  1  0      
 30 36  1  0      
 31 24  1  0      
 32 24  1  0      
 33 22  1  0      
 34 25  1  0      
 35 26  1  0      
 36 27  2  0      
 30 17  2  0      
 10 16  2  0      
  8 15  1  0      
 20 28  1  0      
M  END
