# Supplementary material for: Synthesis and evaluation of analogues of the tuberculosis drug bedaquiline containing heterocyclic B-ring units
Source: Bioorg Med Chem Lett. 2017 Dec 1;27(23):5190–6. doi: 10.1016/j.bmcl.2017.10.042 (PMC5696560; doi:10.1016/j.bmcl.2017.10.042)
Supplement: MOL files — ZIP file containing the MOL files of the most important compounds in this article. [file mol.zip › compound18sc.mol]

compound 18sc.mol
  ChemDraw10061711142D

 36 39  0  0  1  0  0  0  0  0999 V2000
    1.0687    0.2729    0.0000 C   0  0  0  0  0  0  0  0  0  0  0  0
   -0.3563    0.2646    0.0000 C   0  0  0  0  0  0  0  0  0  0  0  0
    0.3562    0.6854    0.0000 C   0  0  0  0  0  0  0  0  0  0  0  0
    1.6520   -0.3021    0.0000 C   0  0  0  0  0  0  0  0  0  0  0  0
   -0.3563   -0.5646    0.0000 C   0  0  0  0  0  0  0  0  0  0  0  0
   -1.0687   -0.9771    0.0000 N   0  0  0  0  0  0  0  0  0  0  0  0
   -1.0729    0.6729    0.0000 C   0  0  0  0  0  0  0  0  0  0  0  0
    2.3687   -0.7146    0.0000 C   0  0  0  0  0  0  0  0  0  0  0  0
    0.3520    1.5104    0.0000 C   0  0  0  0  0  0  0  0  0  0  0  0
    1.7812    0.6896    0.0000 C   0  0  0  0  0  0  0  0  0  0  0  0
   -1.7812    0.2604    0.0000 C   0  0  0  0  0  0  0  0  0  0  0  0
   -1.7812   -0.5646    0.0000 C   0  0  0  0  0  0  0  0  0  0  0  0
    1.0063    2.0021    0.0000 O   0  0  0  0  0  0  0  0  0  0  0  0
   -0.3230    1.9979    0.0000 C   0  0  0  0  0  0  0  0  0  0  0  0
    2.3687   -1.5479    0.0000 C   0  0  0  0  0  0  0  0  0  0  0  0
   -2.4980    0.6646    0.0000 C   0  0  0  0  0  0  0  0  0  0  0  0
    0.7520    2.7854    0.0000 C   0  0  0  0  0  0  0  0  0  0  0  0
    1.0645    1.1021    0.0000 O   0  0  0  0  0  0  0  0  0  0  0  0
   -0.0729    2.7854    0.0000 C   0  0  0  0  0  0  0  0  0  0  0  0
   -2.4854   -0.9771    0.0000 C   0  0  0  0  0  0  0  0  0  0  0  0
    2.5020    0.2854    0.0000 C   0  0  0  0  0  0  0  0  0  0  0  0
    0.3645   -0.9729    0.0000 O   0  0  0  0  0  0  0  0  0  0  0  0
   -3.2104    0.2479    0.0000 C   0  0  0  0  0  0  0  0  0  0  0  0
    3.2145    0.6979    0.0000 N   0  0  0  0  0  0  0  0  0  0  0  0
    3.0812   -0.3021    0.0000 O   0  0  0  0  0  0  0  0  0  0  0  0
    0.9395   -0.7229    0.0000 C   0  0  0  0  0  0  0  0  0  0  0  0
   -3.2062   -0.5771    0.0000 C   0  0  0  0  0  0  0  0  0  0  0  0
   -3.9312    0.6604    0.0000 Br  0  0  0  0  0  0  0  0  0  0  0  0
    3.0812   -1.9604    0.0000 O   0  0  0  0  0  0  0  0  0  0  0  0
    0.9395   -1.5479    0.0000 C   0  0  0  0  0  0  0  0  0  0  0  0
    1.6520   -1.9604    0.0000 C   0  0  0  0  0  0  0  0  0  0  0  0
    3.2062    1.5229    0.0000 C   0  0  0  0  0  0  0  0  0  0  0  0
    3.9312    0.2896    0.0000 C   0  0  0  0  0  0  0  0  0  0  0  0
    0.3562   -1.7979    0.0000 C   0  0  0  0  0  0  0  0  0  0  0  0
    3.7937   -0.7104    0.0000 C   0  0  0  0  0  0  0  0  0  0  0  0
    3.0812   -2.7854    0.0000 C   0  0  0  0  0  0  0  0  0  0  0  0
  2  3  1  0      
  3  1  1  0      
  4  1  1  0      
  5  2  1  0      
  6  5  2  0      
  7  2  2  0      
  8  4  2  0      
  3  9  1  1      
 10  1  1  0      
 11  7  1  0      
 12 11  1  0      
 13  9  1  0      
 14  9  2  0      
 15  8  1  0      
 16 11  2  0      
 17 13  1  0      
  1 18  1  6      
 19 14  1  0      
 20 12  2  0      
 21 10  1  0      
 22  5  1  0      
 23 16  1  0      
 24 21  1  0      
 25  8  1  0      
 26  4  1  0      
 27 23  2  0      
 28 23  1  0      
 29 15  1  0      
 30 26  2  0      
 31 30  1  0      
 32 24  1  0      
 33 24  1  0      
 34 22  1  0      
 35 25  1  0      
 36 29  1  0      
 15 31  2  0      
 19 17  2  0      
 12  6  1  0      
 20 27  1  0      
M  END
