# Supplementary material for: Synthesis and evaluation of analogues of the tuberculosis drug bedaquiline containing heterocyclic B-ring units
Source: Bioorg Med Chem Lett. 2017 Dec 1;27(23):5190–6. doi: 10.1016/j.bmcl.2017.10.042 (PMC5696560; doi:10.1016/j.bmcl.2017.10.042)
Supplement: MOL files — ZIP file containing the MOL files of the most important compounds in this article. [file mol.zip › compound26sc.mol]

compound 26sc.mol
  ChemDraw10061711152D

 36 39  0  0  1  0  0  0  0  0999 V2000
    1.0646    0.2604    0.0000 C   0  0  0  0  0  0  0  0  0  0  0  0
   -0.3604    0.2479    0.0000 C   0  0  0  0  0  0  0  0  0  0  0  0
    1.4771   -0.4521    0.0000 C   0  0  0  0  0  0  0  0  0  0  0  0
    0.3521    0.6646    0.0000 C   0  0  0  0  0  0  0  0  0  0  0  0
   -0.3604   -0.5771    0.0000 C   0  0  0  0  0  0  0  0  0  0  0  0
   -1.0729   -0.9979    0.0000 N   0  0  0  0  0  0  0  0  0  0  0  0
   -1.0771    0.6604    0.0000 C   0  0  0  0  0  0  0  0  0  0  0  0
    2.1896   -0.8646    0.0000 C   0  0  0  0  0  0  0  0  0  0  0  0
    1.7771    0.6729    0.0000 C   0  0  0  0  0  0  0  0  0  0  0  0
    0.3479    1.4896    0.0000 C   0  0  0  0  0  0  0  0  0  0  0  0
   -1.7854    0.2396    0.0000 C   0  0  0  0  0  0  0  0  0  0  0  0
   -1.7854   -0.5854    0.0000 C   0  0  0  0  0  0  0  0  0  0  0  0
    0.7479    2.7646    0.0000 O   0  0  0  0  0  0  0  0  0  0  0  0
    1.0104    1.9854    0.0000 C   0  0  0  0  0  0  0  0  0  0  0  0
   -0.3271    1.9729    0.0000 C   0  0  0  0  0  0  0  0  0  0  0  0
    2.1896   -1.6896    0.0000 C   0  0  0  0  0  0  0  0  0  0  0  0
   -2.5021    0.6521    0.0000 C   0  0  0  0  0  0  0  0  0  0  0  0
   -0.0771    2.7604    0.0000 C   0  0  0  0  0  0  0  0  0  0  0  0
    1.0646    1.0854    0.0000 O   0  0  0  0  0  0  0  0  0  0  0  0
   -2.5021   -1.0021    0.0000 C   0  0  0  0  0  0  0  0  0  0  0  0
    2.4979    0.2646    0.0000 C   0  0  0  0  0  0  0  0  0  0  0  0
    0.3604   -0.9896    0.0000 O   0  0  0  0  0  0  0  0  0  0  0  0
   -3.2146    0.2396    0.0000 C   0  0  0  0  0  0  0  0  0  0  0  0
    3.2104    0.6854    0.0000 N   0  0  0  0  0  0  0  0  0  0  0  0
    2.9771   -0.6021    0.0000 O   0  0  0  0  0  0  0  0  0  0  0  0
    0.7646   -0.8646    0.0000 C   0  0  0  0  0  0  0  0  0  0  0  0
   -3.2146   -0.5896    0.0000 C   0  0  0  0  0  0  0  0  0  0  0  0
   -3.9270    0.6479    0.0000 Br  0  0  0  0  0  0  0  0  0  0  0  0
    2.9854   -1.9396    0.0000 O   0  0  0  0  0  0  0  0  0  0  0  0
    0.7604   -1.6896    0.0000 C   0  0  0  0  0  0  0  0  0  0  0  0
    1.4771   -2.1021    0.0000 C   0  0  0  0  0  0  0  0  0  0  0  0
    3.9270    0.2729    0.0000 C   0  0  0  0  0  0  0  0  0  0  0  0
    3.2021    1.5104    0.0000 C   0  0  0  0  0  0  0  0  0  0  0  0
    0.1396   -1.7854    0.0000 C   0  0  0  0  0  0  0  0  0  0  0  0
    3.5896   -1.1521    0.0000 C   0  0  0  0  0  0  0  0  0  0  0  0
    2.9771   -2.7646    0.0000 C   0  0  0  0  0  0  0  0  0  0  0  0
  2  4  1  0      
  3  1  1  0      
  4  1  1  0      
  5  2  1  0      
  6  5  2  0      
  7  2  2  0      
  8  3  2  0      
  9  1  1  0      
  4 10  1  1      
 11  7  1  0      
 12 11  2  0      
 13 14  1  0      
 14 10  2  0      
 15 10  1  0      
 16  8  1  0      
 17 11  1  0      
 18 15  2  0      
  1 19  1  6      
 20 12  1  0      
 21  9  1  0      
 22  5  1  0      
 23 17  2  0      
 24 21  1  0      
 25  8  1  0      
 26  3  1  0      
 27 23  1  0      
 28 23  1  0      
 29 16  1  0      
 30 26  2  0      
 31 30  1  0      
 32 24  1  0      
 33 24  1  0      
 34 22  1  0      
 35 25  1  0      
 36 29  1  0      
 13 18  1  0      
 31 16  2  0      
 12  6  1  0      
 20 27  2  0      
M  END
