# Supplementary material for: Synthesis and evaluation of analogues of the tuberculosis drug bedaquiline containing heterocyclic B-ring units
Source: Bioorg Med Chem Lett. 2017 Dec 1;27(23):5190–6. doi: 10.1016/j.bmcl.2017.10.042 (PMC5696560; doi:10.1016/j.bmcl.2017.10.042)
Supplement: MOL files — ZIP file containing the MOL files of the most important compounds in this article. [file mol.zip › compound32sc.mol]

compound 32sc.mol
  ChemDraw10061711162D

 39 42  0  0  1  0  0  0  0  0999 V2000
    1.0646    0.0729    0.0000 C   0  0  0  0  0  0  0  0  0  0  0  0
   -0.3604    0.0604    0.0000 C   0  0  0  0  0  0  0  0  0  0  0  0
    1.4771   -0.6396    0.0000 C   0  0  0  0  0  0  0  0  0  0  0  0
    0.3521    0.4771    0.0000 C   0  0  0  0  0  0  0  0  0  0  0  0
   -0.3604   -0.7646    0.0000 C   0  0  0  0  0  0  0  0  0  0  0  0
   -1.0729   -1.1854    0.0000 N   0  0  0  0  0  0  0  0  0  0  0  0
   -1.0771    0.4729    0.0000 C   0  0  0  0  0  0  0  0  0  0  0  0
    2.1896   -1.0521    0.0000 C   0  0  0  0  0  0  0  0  0  0  0  0
    1.7771    0.4854    0.0000 C   0  0  0  0  0  0  0  0  0  0  0  0
    0.3479    1.3021    0.0000 C   0  0  0  0  0  0  0  0  0  0  0  0
   -1.7854    0.0521    0.0000 C   0  0  0  0  0  0  0  0  0  0  0  0
   -1.7854   -0.7729    0.0000 C   0  0  0  0  0  0  0  0  0  0  0  0
    2.1896   -1.8771    0.0000 C   0  0  0  0  0  0  0  0  0  0  0  0
   -2.5021    0.4646    0.0000 C   0  0  0  0  0  0  0  0  0  0  0  0
    1.0646    0.8979    0.0000 O   0  0  0  0  0  0  0  0  0  0  0  0
   -2.5021   -1.1896    0.0000 C   0  0  0  0  0  0  0  0  0  0  0  0
    2.4979    0.0771    0.0000 C   0  0  0  0  0  0  0  0  0  0  0  0
    0.3604   -1.1771    0.0000 O   0  0  0  0  0  0  0  0  0  0  0  0
   -3.2146    0.0521    0.0000 C   0  0  0  0  0  0  0  0  0  0  0  0
    3.2104    0.4979    0.0000 N   0  0  0  0  0  0  0  0  0  0  0  0
    2.9771   -0.7896    0.0000 O   0  0  0  0  0  0  0  0  0  0  0  0
    0.7646   -1.0521    0.0000 C   0  0  0  0  0  0  0  0  0  0  0  0
   -3.2146   -0.7771    0.0000 C   0  0  0  0  0  0  0  0  0  0  0  0
   -3.9270    0.4604    0.0000 Br  0  0  0  0  0  0  0  0  0  0  0  0
    2.9854   -2.1271    0.0000 O   0  0  0  0  0  0  0  0  0  0  0  0
    0.7604   -1.8771    0.0000 C   0  0  0  0  0  0  0  0  0  0  0  0
    1.4771   -2.2896    0.0000 C   0  0  0  0  0  0  0  0  0  0  0  0
    3.9270    0.0854    0.0000 C   0  0  0  0  0  0  0  0  0  0  0  0
    3.2021    1.3229    0.0000 C   0  0  0  0  0  0  0  0  0  0  0  0
    0.1396   -1.9729    0.0000 C   0  0  0  0  0  0  0  0  0  0  0  0
    3.5896   -1.3396    0.0000 C   0  0  0  0  0  0  0  0  0  0  0  0
    2.9771   -2.9521    0.0000 C   0  0  0  0  0  0  0  0  0  0  0  0
    1.0634    1.7128    0.0000 C   0  0  0  0  0  0  0  0  0  0  0  0
    1.0634    2.5378    0.0000 C   0  0  0  0  0  0  0  0  0  0  0  0
    0.3479    2.9521    0.0000 C   0  0  0  0  0  0  0  0  0  0  0  0
   -0.3676    2.5378    0.0000 N   0  0  0  0  0  0  0  0  0  0  0  0
   -0.3676    1.7128    0.0000 C   0  0  0  0  0  0  0  0  0  0  0  0
   -1.0816    1.2994    0.0000 O   0  0  0  0  0  0  0  0  0  0  0  0
   -1.7966    1.7110    0.0000 C   0  0  0  0  0  0  0  0  0  0  0  0
  2  4  1  0      
  3  1  1  0      
  4  1  1  0      
  5  2  1  0      
  6  5  2  0      
  7  2  2  0      
  8  3  2  0      
  9  1  1  0      
  4 10  1  1      
 11  7  1  0      
 12 11  2  0      
 13  8  1  0      
 14 11  1  0      
  1 15  1  6      
 16 12  1  0      
 17  9  1  0      
 18  5  1  0      
 19 14  2  0      
 20 17  1  0      
 21  8  1  0      
 22  3  1  0      
 23 19  1  0      
 24 19  1  0      
 25 13  1  0      
 26 22  2  0      
 27 26  1  0      
 28 20  1  0      
 29 20  1  0      
 30 18  1  0      
 31 21  1  0      
 32 25  1  0      
 27 13  2  0      
 12  6  1  0      
 16 23  2  0      
 10 33  2  0      
 33 34  1  0      
 34 35  2  0      
 35 36  1  0      
 36 37  2  0      
 37 10  1  0      
 37 38  1  0      
 38 39  1  0      
M  END
